# Supplementary material for: The negative consequences of sports betting opportunities on human capital formation: Evidence from Spain
Source: PLoS One. 2021 Oct 27;16(10):e0258857. doi: 10.1371/journal.pone.0258857 (PMC8550418; doi:10.1371/journal.pone.0258857)
Supplement: S1 Table — Note: Authors own elaboration. Data source: The 2018 Household Mobility Survey conducted by the Consorcio de Mobilidad de Madrid. (TEX) [file pone.0258857.s001.tex]

\begin{table}[htbp]  
\centering 
%\begin{adjustwidth}{-2.25in}{0in} 
\caption{
{\bf Madrid underage commuting summary statistics.}}
	\begin{tabular}{l c c c c c}\hline\hline
		\multicolumn{1}{c}{\textbf{Variable}} & \textbf{Mean}
		& \textbf{Std. Dev.}& \textbf{Min.} &  \textbf{Max.} & \textbf{N}\\ \hline
		Students' under 18 commuting distance & 503.72 & 323.296 & 0 & 1,968.813 & 5,650 \\
		\hline\hline
	\end{tabular} 
		\begin{flushleft}
		Note: Authors' own elaboration. Data source: The 2018 Household Mobility Survey conducted by the Consorcio de Mobilidad de Madrid.
		\end{flushleft}
	\label{S1_Table}
%\end{adjustwidth}
\end{table}
