# Supplementary material for: The negative consequences of sports betting opportunities on human capital formation: Evidence from Spain
Source: PLoS One. 2021 Oct 27;16(10):e0258857. doi: 10.1371/journal.pone.0258857 (PMC8550418; doi:10.1371/journal.pone.0258857)
Supplement: S2 Table — Note: Data obtained from the Madrid City Council’s census and the education authorities of the Region of Madrid. The authors’ estimated high schools-betting houses yearly distances. (TEX) [file pone.0258857.s002.tex]

\begin{table}[htbp] 
\centering %\caption{Summary statistics. \label{descstat}}
\caption{\bf Summary statistics}
		\begin{tabular}{l c c c c c}\hline\hline
			\multicolumn{1}{c}{\textbf{Variable}} & \textbf{Mean}
			& \textbf{Std. Dev.}& \textbf{Min.} &  \textbf{Max.} & \textbf{N}\\ \hline
			\multicolumn{6}{l}{\textbf{Outcomes}} \\
			Avg. Grade & 6.26 & 0.70 & 2.66 & 8.35 & 922\\
			Avg. Number of students & 46.76 & 39.17 & 1 & 364 & 862\\
			& & & & & \\
			\multicolumn{6}{l}{\textbf{Exposure to Betting Houses}} \\
			Binary: Less than 500m. & 0.29 & 0.45 & 0 & 1 & 960 \\
			Continuous: Logged meters & 6.57 & 0.80 &  3.86 & 8.99 & 956\\
			& & & & & \\
			\multicolumn{6}{l}{\textbf{Type of high schools}} \\
			Public H.S. & 0.37 & 0.48 & 0 & 1 & 960\\
			H.S. in areas above median income & 0.41 & 0.49 & 0 & 1 & 960\\
			\hline\hline
		\end{tabular}
		\begin{flushleft}
		Note: Authors' own elaboration. Data obtained from the Madrid City Council's census and the education authorities of the Region of Madrid. The authors' estimated high schools-betting houses yearly distances.
		\end{flushleft}
		\label{S2_Table}
\end{table}
