# Supplementary material for: The negative consequences of sports betting opportunities on human capital formation: Evidence from Spain
Source: PLoS One. 2021 Oct 27;16(10):e0258857. doi: 10.1371/journal.pone.0258857 (PMC8550418; doi:10.1371/journal.pone.0258857)
Supplement: S3 Table — Note: Authors’ own elaboration. Data obtained from the Madrid City Council’s census and the education authorities of the Region of Madrid. The authors’ estimated high schools-betting houses yearly distances. (TEX) [file pone.0258857.s003.tex]

\begin{table}[htbp!] 
	\centering 
	\caption{{\bf High schools' distance to the closest betting house.} }%Average figure by year.
	\label{S3_table} 
	\begin{tabular}{lccccc} 
		\hline \hline
		Year & \multicolumn{1}{c}{N} & \multicolumn{1}{c}{Avg. Distance} & \multicolumn{1}{c}{St. Dev.} & \multicolumn{1}{c}{Min} & \multicolumn{1}{c}{Max} \\ 
		\hline
		2014    &   239  &   1018.85   &  852.72    &  47.70   &  8056.88 \\
		2015    &  239  & 999.08 &   856.68   & 47.70 & 8056.88 \\
		2016    &   239  &   936.86 &  845.47 &  47.70 &  8056.88 \\ 
		2017 &    239  &  907.57 &  841.41 & 47.70  & 8056.88 \\ 
		\hline \hline
	\end{tabular} 
	\begin{flushleft}
		Note: Authors' own elaboration. Data obtained from the Madrid City Council's census and the education authorities of the Region of Madrid. The authors' estimated high schools-betting houses yearly distances.
	\end{flushleft}
	\end{table}
