# Supplementary material for: The negative consequences of sports betting opportunities on human capital formation: Evidence from Spain
Source: PLoS One. 2021 Oct 27;16(10):e0258857. doi: 10.1371/journal.pone.0258857 (PMC8550418; doi:10.1371/journal.pone.0258857)
Supplement: S4 Table — Comparison of public and charter schools. Note: Authors’ own elaboration. Data employed originally comes from the Madrid City Council’s census and the education authorities of the Region of Madrid. The authors’ estimated high schools-betting houses yearly distances. (TEX) [file pone.0258857.s004.tex]

	\begin{table}[hbtp!]
	\centering
	\caption{\bf Evolution of treated and control groups, when using the binary distinction---schools at less than 500m.}
	\begin{tabular}{l*{3}{c}}
		\hline\hline
		&\multicolumn{3}{c}{Likelihood of}\\			
		&\multicolumn{3}{c}{being treated}\\
		&\multicolumn{1}{c}{(1)}&\multicolumn{1}{c}{(2)}&\multicolumn{1}{c}{(3)}\\
		\hline
		Public Schools          &     0.045   & 0.045 & 0.007\\
		&     (0.058)  & (0.058) & (0.059) \\
		\hline
		Observations &  960  & 960 & 960 \\
		Contr. by income        &    &  &  \checkmark \\
		Year FE        &     &   \checkmark &   \checkmark  \\
		\hline\hline
		\multicolumn{4}{l}{\footnotesize Standard errors in parentheses}\\
	%	\multicolumn{4}{l}{\footnotesize \sym{*} \(p<0.10\), \sym{**} \(p<0.05\), \sym{***} \(p<0.01\)}\\
	\end{tabular}
	\begin{flushleft}Note: Authors' own elaboration using Kim, Rauh, Wang and Imai's Panelmatch code.
 Data employed originally comes from the Madrid City Council's census and the education authorities of the Region of Madrid. The authors' estimated high schools-betting houses yearly distances.
\end{flushleft}
\label{S4_Table}
\end{table}
