# Supplementary material for: The negative consequences of sports betting opportunities on human capital formation: Evidence from Spain
Source: PLoS One. 2021 Oct 27;16(10):e0258857. doi: 10.1371/journal.pone.0258857 (PMC8550418; doi:10.1371/journal.pone.0258857)
Supplement: S5 Table — This table includes the pre-openings placebos and the actual average treatment effect. Note: This table includes the pre-openings placebos and the actual average treatment effect. Authors’ own elaboration. Data employed originally comes from the Madrid City Council’s census and the education authorities of the Region of Madrid. The authors’ estimated high schools-betting houses yearly distances. (TEX) [file pone.0258857.s005.tex]

\begin{table}[htbp!]
\centering
	\def\sym#1{\ifmmode^{#1}\else\(^{#1}\)\fi}
	\caption{{\bf Exposure to close-by betting houses on High schools' average performance.} }
		\begin{tabular}{l*{4}{c}}
			\hline\hline
			
			&\multicolumn{4}{c}{HS avg. grade in state exams}\\
			&\multicolumn{2}{c}{Placebo}&\multicolumn{2}{c}{Treatment Effect}\\
			&\multicolumn{1}{c}{$t_{-2}$}&\multicolumn{1}{c}{$t_{-1}$}&\multicolumn{1}{c}{$t_{0}$ }&\multicolumn{1}{c}{$t_{+1}$}\\
			&\multicolumn{1}{c}{(1)}&\multicolumn{1}{c}{(2)}&\multicolumn{1}{c}{(3)}&\multicolumn{1}{c}{(4)}\\
			\hline
			HS at less than               &      0.069   &     0.003   &      -0.249** &      -0.260** \\
			500m. to a Betting house                    &     (0.129)   &     (0.109)   &     (0.103)   &     (0.104)   \\
			\hline
			Observations        &         922   &         922   &         922   &         922   \\
			Year FE        &         \checkmark   &         \checkmark   &         \checkmark   &         \checkmark   \\
			High-school FE        &         \checkmark   &         \checkmark   &         \checkmark   &         \checkmark   \\
			\hline\hline
			\multicolumn{5}{l}{\footnotesize Standard errors in parentheses}\\
			\multicolumn{5}{l}{\footnotesize \sym{*} \(p<0.10\), \sym{**} \(p<0.05\), \sym{***} \(p<0.01\)}\\
		\end{tabular}
		\label{S5_Table}
\begin{flushleft}Note: This table includes the pre-openings placebos and the actual average treatment effect. Authors' own elaboration. 
		 Data employed originally comes from the Madrid City Council's census and the education authorities of the Region of Madrid. 
		 The authors' estimated high schools-betting houses yearly distances.
\end{flushleft}
\end{table}
