# Supplementary material for: The negative consequences of sports betting opportunities on human capital formation: Evidence from Spain
Source: PLoS One. 2021 Oct 27;16(10):e0258857. doi: 10.1371/journal.pone.0258857 (PMC8550418; doi:10.1371/journal.pone.0258857)
Supplement: S7 Table — This table distinguishes schools by type and income level. Note: This table distinguishes schools by type and income level. Authors’ own elaboration. Data employed originally comes from the Madrid City Council’s census and the education authorities of the Region of Madrid. The authors’ estimated high schools-betting houses yearly distances. (TEX) [file pone.0258857.s007.tex]

\begin{table}[htbp!]\centering 
	\def\sym#1{\ifmmode^{#1}\else\(^{#1}\)\fi}
\caption{Effect of betting houses when setting the treatment in the BH opening year, in $t_{0}$.}
\begin{adjustwidth}{-2.25in}{0in} % Comment out/remove adjustwidth environment if table fits in text column.
		\begin{tabular}{l*{7}{c}}
			\hline\hline
			&\multicolumn{7}{c}{Educational achievement on the opening year, $t_{0}$}\\
			& & & & & & & \\
			&\multicolumn{1}{c}{ATE}&\multicolumn{1}{c}{Public}&\multicolumn{1}{c}{Public in}&\multicolumn{1}{c}{Public in}&\multicolumn{1}{c}{Charter}&\multicolumn{1}{c}{Charter in}&\multicolumn{1}{c}{Charter in}\\
			&\multicolumn{1}{c}{}&\multicolumn{1}{c}{only}&\multicolumn{1}{c}{low income}&\multicolumn{1}{c}{high income}&\multicolumn{1}{c}{only}&\multicolumn{1}{c}{low income}&\multicolumn{1}{c}{high income}\\
			&\multicolumn{1}{c}{(1)}&\multicolumn{1}{c}{(2)}&\multicolumn{1}{c}{(3)}&\multicolumn{1}{c}{(4)}&\multicolumn{1}{c}{(5)}&\multicolumn{1}{c}{(6)}&\multicolumn{1}{c}{(7)}\\
			\hline
			HS at less than               &      -0.249** &      -0.461***&      -0.578***&       0.345   &     -0.051   &     -0.020   &           0   \\
			500m. to a Betting house  &     (0.103)   &     (0.174)   &     (0.199)   &     (0.418)   &     (0.126)   &     (0.136)   &         (.)   \\
			\hline
			Observations        &         922   &         342   &         242   &         100   &         580   &         291   &         289   \\
			Year FE        &         \checkmark   &         \checkmark   &         \checkmark   &         \checkmark   &         \checkmark  &         \checkmark  &         \checkmark  \\
			High-school FE        &         \checkmark   &         \checkmark   &         \checkmark   &         \checkmark &         \checkmark  &         \checkmark &         \checkmark  \\
			\hline\hline
			\multicolumn{8}{l}{\footnotesize Standard errors in parentheses}\\
			\multicolumn{8}{l}{\footnotesize  \sym{*} \(p<0.10\), \sym{**} \(p<0.05\), \sym{***} \(p<0.01\)}\\
		\end{tabular}
\label{S7_Table}
\begin{flushleft} Note: This table distinguishes schools by type and income level. Authors' own elaboration. Data employed originally comes from the Madrid City Council's census and the education authorities of the Region of Madrid. The authors' estimated high schools-betting houses yearly distances.
\end{flushleft}
\end{adjustwidth}
\end{table}
