# Supplementary material for: The negative consequences of sports betting opportunities on human capital formation: Evidence from Spain
Source: PLoS One. 2021 Oct 27;16(10):e0258857. doi: 10.1371/journal.pone.0258857 (PMC8550418; doi:10.1371/journal.pone.0258857)
Supplement: S11 Table — Note: Authors’ own elaboration. Data employed originally comes from the Madrid City Council’s census and the education authorities of the Region of Madrid. (TEX) [file pone.0258857.s011.tex]

\begin{table}[htbp!]\centering \footnotesize
	\def\sym#1{\ifmmode^{#1}\else\(^{#1}\)\fi}
	\caption{ Compositional change, alternative explanation: Sorting. Betting houses on the number of students sitting in for the exam.}
%	\begin{adjustbox}{width=.6\textwidth}
\begin{tabular}{l*{3}{c}}
	\hline\hline
	&\multicolumn{3}{c}{HS. no. of students sitting}\\
	&\multicolumn{3}{c}{ in for the exam}\\
	&\multicolumn{1}{c}{$t_{-1}$}&\multicolumn{1}{c}{$t_{0}$}&\multicolumn{1}{c}{$t_{+1}$}\\
	&\multicolumn{1}{c}{(1)}&\multicolumn{1}{c}{(2)}&\multicolumn{1}{c}{(3)}\\
	\hline
	HS at less than               &       0.705   &      -0.405   &       0.642   \\
	500m. to a Betting house &     (2.322)   &     (2.172)   &     (2.187)   \\
	\hline
	Observations        &         862   &         862   &         862   \\
	Year FE        &         \checkmark   &         \checkmark   &         \checkmark   \\
	High-school FE        &         \checkmark   &         \checkmark   &         \checkmark   \\
	\hline\hline
	\multicolumn{4}{l}{\footnotesize Standard errors in parentheses}\\
	\multicolumn{4}{l}{\footnotesize \sym{*} \(p<0.10\), \sym{**} \(p<0.05\), \sym{***} \(p<0.01\)}\\
\end{tabular}
\label{S11_Table}
\begin{flushleft}  
Note: Authors' own elaboration. Data employed originally comes from the Madrid City Council's census and the education authorities of the Region of Madrid.
\end{flushleft}%\end{adjustbox}
\end{table}
