# Supplementary material for: The negative consequences of sports betting opportunities on human capital formation: Evidence from Spain
Source: PLoS One. 2021 Oct 27;16(10):e0258857. doi: 10.1371/journal.pone.0258857 (PMC8550418; doi:10.1371/journal.pone.0258857)
Supplement: S13 Table — This table distinguishes schools by type and income level. Note: This table distinguishes schools by type and income level. Authors’ own elaboration. Data employed originally comes from the Madrid City Council’s census and the education authorities of the Region of Madrid. (TEX) [file pone.0258857.s013.tex]

\begin{table}[htbp!]
\centering 
\begin{adjustwidth}{-2.25in}{0in} % Comment out/remove adjustwidth environment if table fits in text column.
	\def\sym#1{\ifmmode^{#1}\else\(^{#1}\)\fi}
	\caption{Compositional change, alternative explanation. Betting houses on the no. of students one year after BH opening, in $t_{0}$.}
%\begin{adjustbox}{width=\textwidth}
		\begin{tabular}{l*{7}{c}}
			\hline\hline
			&\multicolumn{7}{c}{No. of students in BH's opening year, $t_{0}$}\\
			& & & & & & & \\
			&\multicolumn{1}{c}{ATE}&\multicolumn{1}{c}{Public}&\multicolumn{1}{c}{Public in}&\multicolumn{1}{c}{Public in}&\multicolumn{1}{c}{Charter}&\multicolumn{1}{c}{Charter in}&\multicolumn{1}{c}{Charter in}\\
			&\multicolumn{1}{c}{}&\multicolumn{1}{c}{only}&\multicolumn{1}{c}{low income}&\multicolumn{1}{c}{high income}&\multicolumn{1}{c}{only}&\multicolumn{1}{c}{low income}&\multicolumn{1}{c}{high income}\\
			&\multicolumn{1}{c}{(1)}&\multicolumn{1}{c}{(2)}&\multicolumn{1}{c}{(3)}&\multicolumn{1}{c}{(4)}&\multicolumn{1}{c}{(5)}&\multicolumn{1}{c}{(6)}&\multicolumn{1}{c}{(7)}\\
	\hline
HS at less than               &      -0.405   &       1.870   &       0.771   &       7.211   &      -2.373   &      -2.301   &           0   \\
500m. to a Betting house &     (2.172)   &     (3.974)   &     (4.101)   &     (12.18)   &     (2.559)   &     (2.510)   &         (.)   \\
\hline
Observations        &         862   &         282   &         202   &          80   &         580   &         291   &         289   \\
			Year FE        &         \checkmark   &         \checkmark   &         \checkmark   &         \checkmark   &         \checkmark  &         \checkmark  &         \checkmark  \\
High-school FE        &         \checkmark   &         \checkmark   &         \checkmark   &         \checkmark &         \checkmark  &         \checkmark &         \checkmark  \\
\hline\hline
\multicolumn{8}{l}{\footnotesize Standard errors in parentheses}\\
\multicolumn{8}{l}{\footnotesize  \sym{*} \(p<0.10\), \sym{**} \(p<0.05\), \sym{***} \(p<0.01\)}\\
\end{tabular}
\label{S13_Table}
% \end{adjustbox}
\begin{flushleft} Note: This table distinguishes schools by type and income level. Authors' own elaboration. Data employed originally comes from the Madrid City Council's census and the education authorities of the Region of Madrid.
\end{flushleft}
\end{adjustwidth}
\end{table}
