# Supplementary material for: The negative consequences of sports betting opportunities on human capital formation: Evidence from Spain
Source: PLoS One. 2021 Oct 27;16(10):e0258857. doi: 10.1371/journal.pone.0258857 (PMC8550418; doi:10.1371/journal.pone.0258857)
Supplement: S15 Table — This table distinguishes schools by type and income level. Note: Authors extracted the data on rent prices extracted from Madrid open access records, “Renta mensual de la vivienda en alquiler (€/m2 construido) por Distrito y por Trimestre”. Note: Authors’ own elaboration. Data employed originally comes from the Madrid City Council’s census and the education authorities of the Region of Madrid. The authors also extracted the data on rent prices from Madrid open access records, “Renta mensual de la vivienda en alquiler (€/m2 construido) por Distrito y por Trimestre”. (TEX) [file pone.0258857.s015.tex]

\begin{table}[htbp!]
\centering
	\begin{adjustwidth}{-2.25in}{0in} % Comment out/remove adjustwidth environment if table fits in text column.
	\def\sym#1{\ifmmode^{#1}\else\(^{#1}\)\fi}
	\caption{ Compositional change. Betting houses on district rent prices in euros/m2, in $t_{+1}$.}
		\begin{tabular}{l*{7}{c}}
			\hline\hline
			&\multicolumn{7}{c}{District rent prices in euros/m2, $t_{+1}$}\\
			& & & & & & & \\
			&\multicolumn{1}{c}{ATE}&\multicolumn{1}{c}{Public}&\multicolumn{1}{c}{Public in}&\multicolumn{1}{c}{Public in}&\multicolumn{1}{c}{Charter}&\multicolumn{1}{c}{Charter in}&\multicolumn{1}{c}{Charter in}\\
			&\multicolumn{1}{c}{}&\multicolumn{1}{c}{only}&\multicolumn{1}{c}{low income}&\multicolumn{1}{c}{high income}&\multicolumn{1}{c}{only}&\multicolumn{1}{c}{low income}&\multicolumn{1}{c}{high income}\\
			&\multicolumn{1}{c}{(1)}&\multicolumn{1}{c}{(2)}&\multicolumn{1}{c}{(3)}&\multicolumn{1}{c}{(4)}&\multicolumn{1}{c}{(5)}&\multicolumn{1}{c}{(6)}&\multicolumn{1}{c}{(7)}\\
			\hline
HS (in districts) at less than               &      5.29   &      -16.97   &       -48.41   &      78.59   &      23.37   &       5.69   &      97.03*   \\
500m. to a Betting house &     (17.917)   &     (26.90)   &     (31.44)   &     (51.365)   &     (24.18)   &     (26.62)   &     (58.04)   \\
\hline
Observations        &         960   &         356   &         256   &         100   &         604   &         304   &         300   \\
			Year FE        &         \checkmark   &         \checkmark   &         \checkmark   &         \checkmark   &         \checkmark  &         \checkmark  &         \checkmark  \\
High-school FE        &         \checkmark   &         \checkmark   &         \checkmark   &         \checkmark &         \checkmark  &         \checkmark &         \checkmark  \\
\hline\hline
\multicolumn{8}{l}{\footnotesize Standard errors in parentheses}\\
\multicolumn{8}{l}{\footnotesize  \sym{*} \(p<0.10\), \sym{**} \(p<0.05\), \sym{***} \(p<0.01\)}
\end{tabular}
\label{S15_Table}
\begin{flushleft}
Note: Authors' own elaboration. Data employed originally comes from the Madrid City Council's census and the education authorities of the Region of Madrid. The authors also extracted the data on rent prices from Madrid open access records, ``Renta mensual de la vivienda en alquiler (€/m2 construido) por Distrito y por Trimestre''.
\end{flushleft}
\end{adjustwidth}% Comment out/remove adjustwidth environment if table fits in text column.
\end{table} 
