# Supplementary material for: The negative consequences of sports betting opportunities on human capital formation: Evidence from Spain
Source: PLoS One. 2021 Oct 27;16(10):e0258857. doi: 10.1371/journal.pone.0258857 (PMC8550418; doi:10.1371/journal.pone.0258857)
Supplement: S16 Table — Note: This table distinguishes schools by type and income level. Authors’ own elaboration. Data employed originally comes from the Madrid City Council’s census and the education authorities of the Region of Madrid. The authors also extracted the data on rent prices from Madrid open access records, “Renta mensual de la vivienda en alquiler (€/m2 construido) por Distrito y por Trimestre”. (TEX) [file pone.0258857.s016.tex]

\begin{table}[htbp!]
\centering 	
	\begin{adjustwidth}{-2.25in}{0in}
\def\sym#1{\ifmmode^{#1}\else\(^{#1}\)\fi}
	\caption{Compositional change. Betting houses on district rent prices in euros/m2, in the opening year, $t_{0}$.}
		\begin{tabular}{l*{7}{c}}
			\hline\hline
			&\multicolumn{7}{c}{District rent prices in euros/m2, $t_{0}$}\\
			& & & & & & & \\
			&\multicolumn{1}{c}{ATE}&\multicolumn{1}{c}{Public}&\multicolumn{1}{c}{Public in}&\multicolumn{1}{c}{Public in}&\multicolumn{1}{c}{Charter}&\multicolumn{1}{c}{Charter in}&\multicolumn{1}{c}{Charter in}\\
			&\multicolumn{1}{c}{}&\multicolumn{1}{c}{only}&\multicolumn{1}{c}{low income}&\multicolumn{1}{c}{high income}&\multicolumn{1}{c}{only}&\multicolumn{1}{c}{low income}&\multicolumn{1}{c}{high income}\\
			&\multicolumn{1}{c}{(1)}&\multicolumn{1}{c}{(2)}&\multicolumn{1}{c}{(3)}&\multicolumn{1}{c}{(4)}&\multicolumn{1}{c}{(5)}&\multicolumn{1}{c}{(6)}&\multicolumn{1}{c}{(7)}\\
			\hline
HS (in districts) at less than                &       5.927   &      -3.376   &      -8.618   &       59.17   &       14.78   &       22.43   &           0   \\
500m. to a Betting house &     (17.68)   &     (26.92)   &     (29.02)   &     (76.15)   &     (23.58)   &     (23.81)   &         (.)   \\
\hline
Observations        &         960   &         356   &         256   &         100   &         604   &         304   &         300   \\
			Year FE        &         \checkmark   &         \checkmark   &         \checkmark   &         \checkmark   &         \checkmark  &         \checkmark  &         \checkmark  \\
High-school FE        &         \checkmark   &         \checkmark   &         \checkmark   &         \checkmark &         \checkmark  &         \checkmark &         \checkmark  \\
\hline\hline
\multicolumn{8}{l}{\footnotesize Standard errors in parentheses}\\
\multicolumn{8}{l}{\footnotesize  \sym{*} \(p<0.10\), \sym{**} \(p<0.05\), \sym{***} \(p<0.01\)}\\
\end{tabular}
\label{S16_Table}
\begin{flushleft}
Note: This table distinguishes schools by type and income level. Authors' own elaboration. Data employed originally comes from the Madrid City Council's census and the education authorities of the Region of Madrid. The authors also extracted the data on rent prices from Madrid open access records, ``Renta mensual de la vivienda en alquiler (€/m2 construido) por Distrito y por Trimestre''.
\end{flushleft}
\end{adjustwidth}
\end{table} 
