# Supplementary material for: The negative consequences of sports betting opportunities on human capital formation: Evidence from Spain
Source: PLoS One. 2021 Oct 27;16(10):e0258857. doi: 10.1371/journal.pone.0258857 (PMC8550418; doi:10.1371/journal.pone.0258857)
Supplement: S18 Table — Starbucks’ openings at less than 500m. Note: Starbucks’ openings on high-schools’ educational achievement. Authors gathered the information about Starbucks openings and location from the Madrid City Council’s census. Accessible at datos.madrid.es. The authors estimated its distance to high schools. (TEX) [file pone.0258857.s018.tex]

 \begin{table}[htbp!]
 \centering 
  	\def\sym#1{\ifmmode^{#1}\else\(^{#1}\)\fi}
 	\caption{Placebo test. Starbucks' openings at less than 500m.}
 	\begin{adjustwidth}{-2.25in}{0in}
\begin{tabular}{l*{6}{c}}
	\hline\hline
	&\multicolumn{6}{c}{Educational achievement}\\
	
	&\multicolumn{1}{c}{ATE}&\multicolumn{1}{c}{Low income}&\multicolumn{1}{c}{High income}&\multicolumn{1}{c}{ATE}&\multicolumn{1}{c}{Low income}&\multicolumn{1}{c}{High income}\\
	
	&\multicolumn{1}{c}{(1)}&\multicolumn{1}{c}{(2)}&\multicolumn{1}{c}{(3)}&\multicolumn{1}{c}{(4)}&\multicolumn{1}{c}{(5)}&\multicolumn{1}{c}{(6)}\\
	\hline
	HS at less than                &       0.201   &      -0.424   &       0.531   &               &               &               \\
	500m. to a Starbucks                    &     (0.296)   &     (0.549)   &     (0.325)   &               &               &               \\
	[1em]
	Logged distance to  &               &               &               &      0.010   &     -0.048   &       0.177   \\
	the closest Starbucks                   &               &               &               &     (0.104)   &     (0.132)   &     (0.177)   \\
	\hline
	Observations        &         691   &         397   &         294   &         691   &         397   &         294   \\
	High-school FE        &         \checkmark   &         \checkmark   &         \checkmark   &         \checkmark   &         \checkmark   &         \checkmark   \\
	Year FE        &         \checkmark   &         \checkmark   &         \checkmark   &         \checkmark   &         \checkmark   &         \checkmark   \\
	\hline\hline
	\multicolumn{7}{l}{\footnotesize Standard errors in parentheses}\\
	\multicolumn{7}{l}{\footnotesize  \sym{*} \(p<0.10\), \sym{**} \(p<0.05\), \sym{***} \(p<0.01\)}\\
\end{tabular}
\label{S18_Table}
\begin{flushleft}
Note: Starbucks'   openings on high-schools' educational achievement. Authors gathered the information about Starbucks openings and location from the Madrid City Council's census. Accessible at \url{datos.madrid.es}. The authors estimated its distance to high schools.
\end{flushleft}
\end{adjustwidth}
\end{table}
