# Supplementary material for: The negative consequences of sports betting opportunities on human capital formation: Evidence from Spain
Source: PLoS One. 2021 Oct 27;16(10):e0258857. doi: 10.1371/journal.pone.0258857 (PMC8550418; doi:10.1371/journal.pone.0258857)
Supplement: S19 Table — Note: Authors’ own elaboration. Data employed originally comes from the Madrid City Council’s census and the education authorities of the Region of Madrid. (TEX) [file pone.0258857.s019.tex]

	\begin{table}[hbtp!]
	\centering
	\caption{Effect of distance to the closest betting house on academic achievement, in two different levels}
	\begin{tabular}{l*{1}{c}}
		\hline\hline
		& \textit{Avg. Grade at Exam}\\
		
		Betting houses      &\multicolumn{1}{c}{to Access University}\\
		
		on public schools                &\multicolumn{1}{c}{(1)}\\
		\hline
		Less than 500m          &       -0.507***  \\
		&     (0.153)   \\
		Less than 200m   &    -0.515\\
		&       (0.487)   \\
		Constant      &     6.279***\\
		&     (0.0351)   \\
		\hline
		Observations        &         922   \\
		Year FE        &            \checkmark   \\
		School FE        &       \checkmark   \\
		\hline\hline
%		\multicolumn{2}{l}{\footnotesize Std. errors in parentheses. \sym{*} \(p<0.10\), \sym{**} \(p<0.05\), \sym{***} \(p<0.01\)}\\
	\end{tabular}
\label{S19_Table}
\begin{flushleft}
\end{flushleft}
Note: Authors' own elaboration. Data employed originally comes from the Madrid City Council's census and the education authorities of the Region of Madrid.
\end{table} 
