# Supplementary material for: The negative consequences of sports betting opportunities on human capital formation: Evidence from Spain
Source: PLoS One. 2021 Oct 27;16(10):e0258857. doi: 10.1371/journal.pone.0258857 (PMC8550418; doi:10.1371/journal.pone.0258857)
Supplement: S1 Text — (TEX) [file pone.0258857.s035.tex]

% Template for PLoS
% Version 3.5 March 2018
%
% % % % % % % % % % % % % % % % % % % % % %
%
% -- IMPORTANT NOTE
%
% This template contains comments intended 
% to minimize problems and delays during our production 
% process. Please follow the template instructions
% whenever possible.
%
% % % % % % % % % % % % % % % % % % % % % % % 
%
% Once your paper is accepted for publication, 
% PLEASE REMOVE ALL TRACKED CHANGES in this file 
% and leave only the final text of your manuscript. 
% PLOS recommends the use of latexdiff to track changes during review, as this will help to maintain a clean tex file.
% Visit https://www.ctan.org/pkg/latexdiff?lang=en for info or contact us at latex@plos.org.
%
%
% There are no restrictions on package use within the LaTeX files except that 
% no packages listed in the template may be deleted.
%
% Please do not include colors or graphics in the text.
%
% The manuscript LaTeX source should be contained within a single file (do not use \input, \externaldocument, or similar commands).
%
% % % % % % % % % % % % % % % % % % % % % % %
%
% -- FIGURES AND TABLES
%
% Please include tables/figure captions directly after the paragraph where they are first cited in the text.
%
% DO NOT INCLUDE GRAPHICS IN YOUR MANUSCRIPT
% - Figures should be uploaded separately from your manuscript file. 
% - Figures generated using LaTeX should be extracted and removed from the PDF before submission. 
% - Figures containing multiple panels/subfigures must be combined into one image file before submission.
% For figure citations, please use "Fig" instead of "Figure".
% See http://journals.plos.org/plosone/s/figures for PLOS figure guidelines.
%
% Tables should be cell-based and may not contain:
% - spacing/line breaks within cells to alter layout or alignment
% - do not nest tabular environments (no tabular environments within tabular environments)
% - no graphics or colored text (cell background color/shading OK)
% See http://journals.plos.org/plosone/s/tables for table guidelines.
%
% For tables that exceed the width of the text column, use the adjustwidth environment as illustrated in the example table in text below.
%
% % % % % % % % % % % % % % % % % % % % % % % %
%
% -- EQUATIONS, MATH SYMBOLS, SUBSCRIPTS, AND SUPERSCRIPTS
%
% IMPORTANT
% Below are a few tips to help format your equations and other special characters according to our specifications. For more tips to help reduce the possibility of formatting errors during conversion, please see our LaTeX guidelines at http://journals.plos.org/plosone/s/latex
%
% For inline equations, please be sure to include all portions of an equation in the math environment.  For example, x$^2$ is incorrect; this should be formatted as $x^2$ (or $\mathrm{x}^2$ if the romanized font is desired).
%
% Do not include text that is not math in the math environment. For example, CO2 should be written as CO\textsubscript{2} instead of CO$_2$.
%
% Please add line breaks to long display equations when possible in order to fit size of the column. 
%
% For inline equations, please do not include punctuation (commas, etc) within the math environment unless this is part of the equation.
%
% When adding superscript or subscripts outside of brackets/braces, please group using {}.  For example, change "[U(D,E,\gamma)]^2" to "{[U(D,E,\gamma)]}^2". 
%
% Do not use \cal for caligraphic font.  Instead, use \mathcal{}
%
% % % % % % % % % % % % % % % % % % % % % % % % 
%
% Please contact latex@plos.org with any questions.
%
% % % % % % % % % % % % % % % % % % % % % % % %

\documentclass[10pt,letterpaper]{article}
\usepackage[top=0.85in,left=2.75in,footskip=0.75in]{geometry}

% amsmath and amssymb packages, useful for mathematical formulas and symbols
\usepackage{amsmath,amssymb}

% Use adjustwidth environment to exceed column width (see example table in text)
\usepackage{changepage}

% Use Unicode characters when possible
\usepackage[utf8x]{inputenc}

% textcomp package and marvosym package for additional characters
\usepackage{textcomp,marvosym}

% cite package, to clean up citations in the main text. Do not remove.
\usepackage{cite}

% Use nameref to cite supporting information files (see Supporting Information section for more info)
\usepackage{nameref,hyperref}

% line numbers
\usepackage[right]{lineno}

% ligatures disabled
\usepackage{microtype}
\DisableLigatures[f]{encoding = *, family = * }

% color can be used to apply background shading to table cells only
\usepackage[table]{xcolor}

% array package and thick rules for tables
\usepackage{array}

% create "+" rule type for thick vertical lines
\newcolumntype{+}{!{\vrule width 2pt}}

% create \thickcline for thick horizontal lines of variable length
\newlength\savedwidth
\newcommand\thickcline[1]{%
  \noalign{\global\savedwidth\arrayrulewidth\global\arrayrulewidth 2pt}%
  \cline{#1}%
  \noalign{\vskip\arrayrulewidth}%
  \noalign{\global\arrayrulewidth\savedwidth}%
}

% \thickhline command for thick horizontal lines that span the table
\newcommand\thickhline{\noalign{\global\savedwidth\arrayrulewidth\global\arrayrulewidth 2pt}%
\hline
\noalign{\global\arrayrulewidth\savedwidth}}


% Remove comment for double spacing
%\usepackage{setspace} 
%\doublespacing

% Text layout
\raggedright
\setlength{\parindent}{0.5cm}
\textwidth 5.25in 
\textheight 8.75in

% Bold the 'Figure #' in the caption and separate it from the title/caption with a period
% Captions will be left justified
\usepackage[aboveskip=1pt,labelfont=bf,labelsep=period,justification=raggedright,singlelinecheck=off]{caption}
\renewcommand{\figurename}{Fig}

% Use the PLoS provided BiBTeX style
\bibliographystyle{plos2015}

% Remove brackets from numbering in List of References
\makeatletter
\renewcommand{\@biblabel}[1]{\quad#1.}
\makeatother


% Header and Footer with logo
\usepackage{lastpage,fancyhdr,graphicx}
\usepackage{epstopdf}
%\pagestyle{myheadings}
\pagestyle{fancy}
\fancyhf{}
%\setlength{\headheight}{27.023pt}
%\lhead{\includegraphics[width=2.0in]{PLOS-submission.eps}}
\rfoot{\thepage/\pageref{LastPage}}
\renewcommand{\headrulewidth}{0pt}
\renewcommand{\footrule}{\hrule height 2pt \vspace{2mm}}
\fancyheadoffset[L]{2.25in}
\fancyfootoffset[L]{2.25in}
\lfoot{\today}

%% Include all macros below

\newcommand{\lorem}{{\bf LOREM}}
\newcommand{\ipsum}{{\bf IPSUM}}


%% OUR MACROS 
\usepackage{amsmath,amsfonts,amsthm,amssymb}
\usepackage{setspace}
\usepackage{graphicx,float,wrapfig}
\usepackage{url}
\usepackage{lscape}
\usepackage{multirow,bigdelim}
\usepackage{fancyhdr}
\usepackage{tabu,multirow}
\usepackage{booktabs}
\usepackage{longtable}
\usepackage{threeparttablex}
\usepackage{rotating}
\usepackage{adjustbox}
\usepackage{color}          
\usepackage{float}
\floatstyle{plaintop}
\restylefloat{table}
\usepackage{tabularx}
\usepackage{tabulary}
\usepackage{array}
\usepackage{datetime}
\usepackage{epstopdf}
\usepackage[autostyle]{csquotes}  
\usepackage{comment}
\usepackage{lscape}
\usepackage{afterpage}
\usepackage{chngcntr}
\usepackage{multicol}
\usepackage{multirow}
\usepackage{amssymb}
\usepackage{chngcntr}
\usepackage{lipsum}
\usepackage{cleveref}
\usepackage{amsthm}
\usepackage{titling}
\usepackage{bbm}
\usepackage{ltxtable}
\usepackage{hyperref}

%\usepackage[labelfont=bf]{caption}
\usepackage{subcaption}

%% END MACROS SECTION


\begin{document}
\vspace*{0.2in}

% Title must be 250 characters or less.
%\begin{flushleft}
{\Large
\noindent\textbf{Supporting Information} \\ \vspace{.2cm}\noindent\textit{``The negative consequences of sports betting opportunities on human capital formation: evidence from Spain''} % Please use "sentence case" for title and headings (capitalize only the first word in a title (or heading), the first word in a subtitle (or subheading), and any proper nouns).
}
%\end{flushleft}
\newline
\pagenumbering{arabic}% resets `page` counter to 1
\renewcommand*{\thepage}{S\arabic{page}}
\renewcommand{\thefigure}{S\arabic{figure}}
\renewcommand{\thetable}{S\arabic{table}}
\renewcommand{\thesection}{S\arabic{section}}
\setcounter{figure}{0}
\setcounter{table}{0}
\section*{Data description}
This section details the source and summary statistics of the data employed in this study. This study uses several sources for data. Information on schools' characteristics and educational performance come from public administrative data yearly released by Madrid's education authorities, which is available \href{https://gestiona3.madrid.org/wpad_pub/run/j/MostrarConsultaGeneral.icm}{\textit{here}}. Information on openings of betting houses is available as part of the census data provided by the Government of Madrid, which is also accessible \href{https://datos.madrid.es/portal/site/egob/menuitem.c05c1f754a33a9fbe4b2e4b284f1a5a0/?vgnextoid=23160329ff639410VgnVCM2000000c205a0aRCRD&vgnextchannel=374512b9ace9f310VgnVCM100000171f5a0aRCRD&vgnextfmt=default}{\textit{here}}. \par 

We restrict the sample to educational centers that offered the academic track in post-compulsory education (Bachillerato, in Spanish).  We obtained information on whether centers were privately or publicly funded, their location, their average grade obtained by each high school at the State-level exams, which grants access to university, and the number of students attending each year. A version of this data has been published and it is publicly available to download \href{https://doi.org/10.7910/DVN/K4NSBK}\textit{{here}}. Additionally, we extracted and linked the average household income level of the neighbourhood where high schools are located, which is also publicly available \href{https://datos.madrid.es/sites/v/index.jsp?vgnextoid=71359583a773a510VgnVCM2000001f4a900aRCRD&vgnextchannel=374512b9ace9f310VgnVCM100000171f5a0aRCRD}{\textit{here}}. \par 

Information about the betting houses was extracted by the authors using the licenses issued by the Government of Madrid to betting houses companies. These licenses come from the following census record: `Censo de locales, sus actividades y terrazas de hostelería y restauraci{ó}n'. We restricted our sample to private gambling facilities, excluding stores regulated by \textit{Loterías y Apuestas del Estado}, the State-owned enterprise in charge of the most popular both football and lottery games. We coded each license's location and the year in which it was issued to match betting houses to high schools. After this, we calculated walking distances in meters from each high school to the closest betting house to assess each high school's access to gambling facilities. We employ a radius to divide Madrid high schools using a dummy variable switching on those education centers exposed to a betting house at less than 500m. The rationale behind this choice is that, according to the `Encuesta Domiciliaria de Mobilidad 2018' (Consorcio de Mobilidad de Madrid, Comunidad de Madrid), the average Madrid students' commuting to educational centers is 500 meters, as suggested by descriptive statistics shown in Table. S.1 and Figure. S.1. \par 

\begin{table}[htbp]  
\centering 
%\begin{adjustwidth}{-2.25in}{0in} 
\caption{
{\bf Madrid underage commuting summary statistics.}}
	\begin{tabular}{l c c c c c}\hline\hline
		\multicolumn{1}{c}{\textbf{Variable}} & \textbf{Mean}
		& \textbf{Std. Dev.}& \textbf{Min.} &  \textbf{Max.} & \textbf{N}\\ \hline
		Students' under 18 commuting distance & 503.72 & 323.296 & 0 & 1,968.813 & 5,650 \\
		\hline\hline
	\end{tabular} 
		\begin{flushleft}
		Note: Authors' own elaboration. Data source: The 2018 Household Mobility Survey conducted by the Consorcio de Mobilidad de Madrid.
		\end{flushleft}
	\label{S1_Table}
%\end{adjustwidth}
\end{table}

As part of the placebo tests, we extracted licenses issued to Starbucks from the same `Censo de locales, sus actividades y terrazas de hostelería y restauración'. We then geolocated them and calculated walking distances from each high school to the closest Starbucks. Finally, as part of the robustness checks, we used monthly rent prices by districts. We linked each high school to the rent prices in their area. The data on rent prices can be accessed and downloaded \href{https://www.madrid.es/portales/munimadrid/es/Inicio/El-Ayuntamiento/Estadistica/Areas-de-informacion-estadistica/Edificacion-y-vivienda/Mercado-de-la-vivienda/Precios-de-la-vivienda/?vgnextfmt=default&vgnextoid=bf281b47a277b210VgnVCM1000000b205a0aRCRD&vgnextchannel=22613c7ea422a210VgnVCM1000000b205a0aRCRD}{\textit{here}}.

\subsection*{Summary statistics} 

\paragraph*{S2 Fig.}
\label{S2_Fig}

{\bf Geographic distribution of high schools and betting houses in Madrid (2017).} 
\\\noindent Note: This map was originally created by the authors using open geolocated data from the Madrid City Council and the education authorities of the Madrid Autonomous Community. Stamen Design, under CC BY 4.0, and OpenStreetMap.
%\paragraph*{S2 Table.}

\begin{table}[htbp] 
\centering %\caption{Summary statistics. \label{descstat}}
\caption{\bf Summary statistics}
		\begin{tabular}{l c c c c c}\hline\hline
			\multicolumn{1}{c}{\textbf{Variable}} & \textbf{Mean}
			& \textbf{Std. Dev.}& \textbf{Min.} &  \textbf{Max.} & \textbf{N}\\ \hline
			\multicolumn{6}{l}{\textbf{Outcomes}} \\
			Avg. Grade & 6.26 & 0.70 & 2.66 & 8.35 & 922\\
			Avg. Number of students & 46.76 & 39.17 & 1 & 364 & 862\\
			& & & & & \\
			\multicolumn{6}{l}{\textbf{Exposure to Betting Houses}} \\
			Binary: Less than 500m. & 0.29 & 0.45 & 0 & 1 & 960 \\
			Continuous: Logged meters & 6.57 & 0.80 &  3.86 & 8.99 & 956\\
			& & & & & \\
			\multicolumn{6}{l}{\textbf{Type of high schools}} \\
			Public H.S. & 0.37 & 0.48 & 0 & 1 & 960\\
			H.S. in areas above median income & 0.41 & 0.49 & 0 & 1 & 960\\
			\hline\hline
		\end{tabular}
		\begin{flushleft}
		Note: Authors' own elaboration. Data obtained from the Madrid City Council's census and the education authorities of the Region of Madrid. The authors' estimated high schools-betting houses yearly distances.
		\end{flushleft}
		\label{S2_Table}
\end{table}

\paragraph*{S3 Fig.}
\label{S3_Fig}
{\bf Distribution of the high schools' distance to the closest betting house.}\\\noindent Note: Authors' own elaboration. Data obtained from the Madrid City Council's census and the education authorities of the Region of Madrid. The authors' estimated high schools-betting houses yearly distances. 

\begin{table}[htbp!] 
	\centering 
	\caption{{\bf High schools' distance to the closest betting house.} }%Average figure by year.
	\label{S3_table} 
	\begin{tabular}{lccccc} 
		\hline \hline
		Year & \multicolumn{1}{c}{N} & \multicolumn{1}{c}{Avg. Distance} & \multicolumn{1}{c}{St. Dev.} & \multicolumn{1}{c}{Min} & \multicolumn{1}{c}{Max} \\ 
		\hline
		2014    &   239  &   1018.85   &  852.72    &  47.70   &  8056.88 \\
		2015    &  239  & 999.08 &   856.68   & 47.70 & 8056.88 \\
		2016    &   239  &   936.86 &  845.47 &  47.70 &  8056.88 \\ 
		2017 &    239  &  907.57 &  841.41 & 47.70  & 8056.88 \\ 
		\hline \hline
	\end{tabular} 
	\begin{flushleft}
		Note: Authors' own elaboration. Data obtained from the Madrid City Council's census and the education authorities of the Region of Madrid. The authors' estimated high schools-betting houses yearly distances.
	\end{flushleft}
	\end{table}

	\begin{table}[hbtp!]
	\centering
	\caption{\bf Evolution of treated and control groups, when using the binary distinction---schools at less than 500m.}
	\begin{tabular}{l*{3}{c}}
		\hline\hline
		&\multicolumn{3}{c}{Likelihood of}\\			
		&\multicolumn{3}{c}{being treated}\\
		&\multicolumn{1}{c}{(1)}&\multicolumn{1}{c}{(2)}&\multicolumn{1}{c}{(3)}\\
		\hline
		Public Schools          &     0.045   & 0.045 & 0.007\\
		&     (0.058)  & (0.058) & (0.059) \\
		\hline
		Observations &  960  & 960 & 960 \\
		Contr. by income        &    &  &  \checkmark \\
		Year FE        &     &   \checkmark &   \checkmark  \\
		\hline\hline
		\multicolumn{4}{l}{\footnotesize Standard errors in parentheses}\\
	%	\multicolumn{4}{l}{\footnotesize \sym{*} \(p<0.10\), \sym{**} \(p<0.05\), \sym{***} \(p<0.01\)}\\
	\end{tabular}
	\begin{flushleft}Note: Authors' own elaboration using Kim, Rauh, Wang and Imai's Panelmatch code.
 Data employed originally comes from the Madrid City Council's census and the education authorities of the Region of Madrid. The authors' estimated high schools-betting houses yearly distances.
\end{flushleft}
\label{S4_Table}
\end{table}

\section*{Main results}
\subsection*{Average effect and time-placebos}
\begin{table}[htbp!]
\centering
	\def\sym#1{\ifmmode^{#1}\else\(^{#1}\)\fi}
	\caption{{\bf Exposure to close-by betting houses on High schools' average performance.} }
		\begin{tabular}{l*{4}{c}}
			\hline\hline
			
			&\multicolumn{4}{c}{HS avg. grade in state exams}\\
			&\multicolumn{2}{c}{Placebo}&\multicolumn{2}{c}{Treatment Effect}\\
			&\multicolumn{1}{c}{$t_{-2}$}&\multicolumn{1}{c}{$t_{-1}$}&\multicolumn{1}{c}{$t_{0}$ }&\multicolumn{1}{c}{$t_{+1}$}\\
			&\multicolumn{1}{c}{(1)}&\multicolumn{1}{c}{(2)}&\multicolumn{1}{c}{(3)}&\multicolumn{1}{c}{(4)}\\
			\hline
			HS at less than               &      0.069   &     0.003   &      -0.249** &      -0.260** \\
			500m. to a Betting house                    &     (0.129)   &     (0.109)   &     (0.103)   &     (0.104)   \\
			\hline
			Observations        &         922   &         922   &         922   &         922   \\
			Year FE        &         \checkmark   &         \checkmark   &         \checkmark   &         \checkmark   \\
			High-school FE        &         \checkmark   &         \checkmark   &         \checkmark   &         \checkmark   \\
			\hline\hline
			\multicolumn{5}{l}{\footnotesize Standard errors in parentheses}\\
			\multicolumn{5}{l}{\footnotesize \sym{*} \(p<0.10\), \sym{**} \(p<0.05\), \sym{***} \(p<0.01\)}\\
		\end{tabular}
		\label{S5_Table}
\begin{flushleft}Note: This table includes the pre-openings placebos and the actual average treatment effect. Authors' own elaboration. 
		 Data employed originally comes from the Madrid City Council's census and the education authorities of the Region of Madrid. 
		 The authors' estimated high schools-betting houses yearly distances.
\end{flushleft}
\end{table}

\begin{table}[htbp!]
\centering
	\def\sym#1{\ifmmode^{#1}\else\(^{#1}\)\fi}
	\caption{ Effect of betting houses when setting the treatment one year after opening, in $t_{+1}$.}
	\begin{adjustwidth}{-2.25in}{0in} % Comment out/remove adjustwidth environment if table fits in text column.
		\begin{tabular}{l*{7}{c}}
			\hline\hline
			&\multicolumn{7}{c}{Educational achievement one year after opening, $t_{+1}$}\\
			& & & & & & & \\
			&\multicolumn{1}{c}{ATE}&\multicolumn{1}{c}{Public}&\multicolumn{1}{c}{Public in}&\multicolumn{1}{c}{Public in}&\multicolumn{1}{c}{Charter}&\multicolumn{1}{c}{Charter in}&\multicolumn{1}{c}{Charter in}\\
			&\multicolumn{1}{c}{}&\multicolumn{1}{c}{only}&\multicolumn{1}{c}{low income}&\multicolumn{1}{c}{high income}&\multicolumn{1}{c}{only}&\multicolumn{1}{c}{low income}&\multicolumn{1}{c}{high income}\\
			&\multicolumn{1}{c}{(1)}&\multicolumn{1}{c}{(2)}&\multicolumn{1}{c}{(3)}&\multicolumn{1}{c}{(4)}&\multicolumn{1}{c}{(5)}&\multicolumn{1}{c}{(6)}&\multicolumn{1}{c}{(7)}\\
			\hline
			HS at less than                &      -0.260** &      -0.519***&      -0.698***&     -0.089   &     -0.017   &    -0.008   &      0.053   \\
			500m. to a Betting house                    &     (0.104)   &     (0.174)   &     (0.215)   &     (0.286)   &     (0.129)   &     (0.152)   &     (0.298)   \\
			\hline
			Observations        &         922   &         342   &         242   &         100   &         580   &         291   &         289   \\
			Year FE        &         \checkmark   &         \checkmark   &         \checkmark   &         \checkmark   &         \checkmark  &         \checkmark  &         \checkmark  \\
			High-school FE        &         \checkmark   &         \checkmark   &         \checkmark   &         \checkmark &         \checkmark  &         \checkmark &         \checkmark  \\
			\hline\hline
			\multicolumn{8}{l}{\footnotesize Standard errors in parentheses}\\
			\multicolumn{8}{l}{\footnotesize  \sym{*} \(p<0.10\), \sym{**} \(p<0.05\), \sym{***} \(p<0.01\)}\\
		\end{tabular}
		\label{S6_Table}
		\begin{flushleft}Note: This table distinguishes schools by type and income level. Authors' own elaboration. Data employed originally comes from the Madrid City Council's census and the education authorities of the Region of Madrid. The authors' estimated high schools-betting houses yearly distances.
		\end{flushleft}
		\end{adjustwidth}
\end{table}
 
\begin{table}[htbp!]\centering 
	\def\sym#1{\ifmmode^{#1}\else\(^{#1}\)\fi}
\caption{Effect of betting houses when setting the treatment in the BH opening year, in $t_{0}$.}
\begin{adjustwidth}{-2.25in}{0in} % Comment out/remove adjustwidth environment if table fits in text column.
		\begin{tabular}{l*{7}{c}}
			\hline\hline
			&\multicolumn{7}{c}{Educational achievement on the opening year, $t_{0}$}\\
			& & & & & & & \\
			&\multicolumn{1}{c}{ATE}&\multicolumn{1}{c}{Public}&\multicolumn{1}{c}{Public in}&\multicolumn{1}{c}{Public in}&\multicolumn{1}{c}{Charter}&\multicolumn{1}{c}{Charter in}&\multicolumn{1}{c}{Charter in}\\
			&\multicolumn{1}{c}{}&\multicolumn{1}{c}{only}&\multicolumn{1}{c}{low income}&\multicolumn{1}{c}{high income}&\multicolumn{1}{c}{only}&\multicolumn{1}{c}{low income}&\multicolumn{1}{c}{high income}\\
			&\multicolumn{1}{c}{(1)}&\multicolumn{1}{c}{(2)}&\multicolumn{1}{c}{(3)}&\multicolumn{1}{c}{(4)}&\multicolumn{1}{c}{(5)}&\multicolumn{1}{c}{(6)}&\multicolumn{1}{c}{(7)}\\
			\hline
			HS at less than               &      -0.249** &      -0.461***&      -0.578***&       0.345   &     -0.051   &     -0.020   &           0   \\
			500m. to a Betting house  &     (0.103)   &     (0.174)   &     (0.199)   &     (0.418)   &     (0.126)   &     (0.136)   &         (.)   \\
			\hline
			Observations        &         922   &         342   &         242   &         100   &         580   &         291   &         289   \\
			Year FE        &         \checkmark   &         \checkmark   &         \checkmark   &         \checkmark   &         \checkmark  &         \checkmark  &         \checkmark  \\
			High-school FE        &         \checkmark   &         \checkmark   &         \checkmark   &         \checkmark &         \checkmark  &         \checkmark &         \checkmark  \\
			\hline\hline
			\multicolumn{8}{l}{\footnotesize Standard errors in parentheses}\\
			\multicolumn{8}{l}{\footnotesize  \sym{*} \(p<0.10\), \sym{**} \(p<0.05\), \sym{***} \(p<0.01\)}\\
		\end{tabular}
\label{S7_Table}
\begin{flushleft} Note: This table distinguishes schools by type and income level. Authors' own elaboration. Data employed originally comes from the Madrid City Council's census and the education authorities of the Region of Madrid. The authors' estimated high schools-betting houses yearly distances.
\end{flushleft}
\end{adjustwidth}
\end{table}

%\\\noindent Note: This table distinguishes schools by type and income level. Authors' own elaboration. Data employed originally comes from the Madrid City Council's census and the education authorities of the Region of Madrid. The authors' estimated high schools-betting houses yearly distances.

%\paragraph*{S8 Table.}
%{\bf Placebo test. Effect of betting houses before BH's opening year, in $t_{-1}$.}
\begin{table}[htbp!]\centering 
	\def\sym#1{\ifmmode^{#1}\else\(^{#1}\)\fi}
	\caption{Placebo test. Effect of betting houses before BH's opening year, in $t_{-1}$.}
	\begin{adjustwidth}{-2.25in}{0in} % Comment out/remove adjustwidth environment if table fits in text column.
		\begin{tabular}{l*{7}{c}}
			\hline\hline
			&\multicolumn{7}{c}{Educational achievement before the opening year, $t_{-1}$}\\
			& & & & & & & \\
			&\multicolumn{1}{c}{ATE}&\multicolumn{1}{c}{Public}&\multicolumn{1}{c}{Public in}&\multicolumn{1}{c}{Public in}&\multicolumn{1}{c}{Charter}&\multicolumn{1}{c}{Charter in}&\multicolumn{1}{c}{Charter in}\\
			&\multicolumn{1}{c}{}&\multicolumn{1}{c}{only}&\multicolumn{1}{c}{low income}&\multicolumn{1}{c}{high income}&\multicolumn{1}{c}{only}&\multicolumn{1}{c}{low income}&\multicolumn{1}{c}{high income}\\
			&\multicolumn{1}{c}{(1)}&\multicolumn{1}{c}{(2)}&\multicolumn{1}{c}{(3)}&\multicolumn{1}{c}{(4)}&\multicolumn{1}{c}{(5)}&\multicolumn{1}{c}{(6)}&\multicolumn{1}{c}{(7)}\\
			\hline
			HS at less than               &     0.0030   &      -0.122   &      -0.162   &       0.132   &      0.092   &       0.235   &      -0.266   \\
			500m. to a Betting house &     (0.109)   &     (0.200)   &     (0.229)   &     (0.484)   &     (0.124)   &     (0.151)   &     (0.244)   \\
			\hline
			Observations        &         922   &         342   &         242   &         100   &         580   &         291   &         289   \\
			Year FE        &         \checkmark   &         \checkmark   &         \checkmark   &         \checkmark   &         \checkmark  &         \checkmark  &         \checkmark  \\
			High-school FE        &         \checkmark   &         \checkmark   &         \checkmark   &         \checkmark &         \checkmark  &         \checkmark &         \checkmark  \\
			\hline\hline
			\multicolumn{8}{l}{\footnotesize Standard errors in parentheses}\\
			\multicolumn{8}{l}{\footnotesize  \sym{*} \(p<0.10\), \sym{**} \(p<0.05\), \sym{***} \(p<0.01\)}\\
		\end{tabular}
		\label{S8_Table}
		\begin{flushleft}Note: This table distinguishes schools by type and income level. Authors' own elaboration. Data employed originally comes from the Madrid City Council's census and the education authorities of the Region of Madrid.The authors' estimated high schools-betting houses yearly distances.
		\end{flushleft}
		\end{adjustwidth}
\end{table}
%\paragraph*{S9 Table.}
%{\bf Placebo test. Effect of betting houses two years before BH's opening year, in $t_{-2}$.} 
\begin{table}[htbp!]\centering 
	\def\sym#1{\ifmmode^{#1}\else\(^{#1}\)\fi}
	\caption{Placebo test. Effect of betting houses two years before BH's opening year, in $t_{-2}$.}
	\begin{adjustwidth}{-2.25in}{0in} % Comment out/remove adjustwidth environment if table fits in text column.
		\begin{tabular}{l*{7}{c}}
			\hline\hline
			&\multicolumn{7}{c}{Educational achievement two years before the opening year, $t_{-2}$}\\
			& & & & & & & \\
			&\multicolumn{1}{c}{ATE}&\multicolumn{1}{c}{Public}&\multicolumn{1}{c}{Public in}&\multicolumn{1}{c}{Public in}&\multicolumn{1}{c}{Charter}&\multicolumn{1}{c}{Charter in}&\multicolumn{1}{c}{Charter in}\\
			&\multicolumn{1}{c}{}&\multicolumn{1}{c}{only}&\multicolumn{1}{c}{low income}&\multicolumn{1}{c}{high income}&\multicolumn{1}{c}{only}&\multicolumn{1}{c}{low income}&\multicolumn{1}{c}{high income}\\
			&\multicolumn{1}{c}{(1)}&\multicolumn{1}{c}{(2)}&\multicolumn{1}{c}{(3)}&\multicolumn{1}{c}{(4)}&\multicolumn{1}{c}{(5)}&\multicolumn{1}{c}{(6)}&\multicolumn{1}{c}{(7)}\\
			\hline
HS at less than               &      0.069   &      -0.161   &      -0.385   &       0.958** &       0.206   &       0.386*  &      0.047   \\
500m. to a Betting house &     (0.129)   &     (0.245)   &     (0.288)   &     (0.471)   &     (0.145)   &     (0.223)   &     (0.190)   \\
			\hline
			Observations        &         922   &         342   &         242   &         100   &         580   &         291   &         289   \\
			Year FE        &         \checkmark   &         \checkmark   &         \checkmark   &         \checkmark   &         \checkmark  &         \checkmark  &         \checkmark  \\
			High-school FE        &         \checkmark   &         \checkmark   &         \checkmark   &         \checkmark &         \checkmark  &         \checkmark &         \checkmark  \\
			\hline\hline
			\multicolumn{8}{l}{\footnotesize Standard errors in parentheses}\\
			\multicolumn{8}{l}{\footnotesize  \sym{*} \(p<0.10\), \sym{**} \(p<0.05\), \sym{***} \(p<0.01\)}\\
		\end{tabular}
\label{S9_Table}
\begin{flushleft} Note: This table distinguishes schools by type and income level. Authors' own elaboration. Data employed originally comes from the Madrid City Council's census and the education authorities of the Region of Madrid. The authors' estimated high schools-betting houses yearly distances.
\end{flushleft}
\end{adjustwidth}
\end{table} 

\paragraph*{S5 Fig.}
\label{S5_Fig}
{\bf Results' summary} 
\\\noindent Note: Authors' own elaboration. Data employed originally comes from the Madrid City Council's census and the education authorities of the Region of Madrid. The authors' estimated high schools-betting houses yearly logged distances.

\subsection*{Effect of distance to betting houses} 

\paragraph*{S6 Fig.}
\label{S6_Fig}
{\bf Distance to the closest betting house and high-school's educational performance.} Distance is computed in logs. \\\noindent Note: Authors' own elaboration. Data employed originally comes from the Madrid City Council's census and the education authorities of the Region of Madrid.

\paragraph*{S7 Fig.}
\label{S7_Fig}
{\bf Distance to the closest betting house and high-school's educational performance.} \\ Note: Analyses split by type of school and neighborhood's average income level. Distance is computed in logs. Authors' own elaboration. Data employed originally comes from the Madrid City Council's census and the education authorities of the Region of Madrid. 

%\paragraph*{S10 Table.}
%{\bf TWFE models estimated effect of (logged) distance to the closest betting house on educational achievement.}
\begin{table}[htbp!]
\centering 
	\def\sym#1{\ifmmode^{#1}\else\(^{#1}\)\fi}
	\caption{TWFE models estimated effect of (logged) distance to the closest betting house on educational achievement.}
\begin{adjustwidth}{-2.25in}{0in} % Comment out/remove adjustwidth environment if table fits in text column.
		\begin{tabular}{l*{7}{c}}
			\hline\hline
			&\multicolumn{7}{c}{High-school's educational achievement}\\
			& & & & & & & \\
			&\multicolumn{1}{c}{ATE}&\multicolumn{1}{c}{Public}&\multicolumn{1}{c}{Public in}&\multicolumn{1}{c}{Public in}&\multicolumn{1}{c}{Charter}&\multicolumn{1}{c}{Charter in}&\multicolumn{1}{c}{Charter in}\\
			&\multicolumn{1}{c}{}&\multicolumn{1}{c}{only}&\multicolumn{1}{c}{low income}&\multicolumn{1}{c}{high income}&\multicolumn{1}{c}{only}&\multicolumn{1}{c}{low income}&\multicolumn{1}{c}{high income}\\
			&\multicolumn{1}{c}{(1)}&\multicolumn{1}{c}{(2)}&\multicolumn{1}{c}{(3)}&\multicolumn{1}{c}{(4)}&\multicolumn{1}{c}{(5)}&\multicolumn{1}{c}{(6)}&\multicolumn{1}{c}{(7)}\\
\hline
Logged distance        &       0.105   &       0.333   &       0.508*  &      0.058   &      0.040   &      0.082   &     -0.026   \\
to the closest Betting house &    (0.096)   &     (0.225)   &     (0.303)   &     (0.310)   &    (0.098)   &     (0.139)   &     (0.145)   \\
\hline
Observations        &         918   &         342   &         242   &         100   &         576   &         287   &         289   \\
			Year FE        &         \checkmark   &         \checkmark   &         \checkmark   &         \checkmark   &         \checkmark  &         \checkmark  &         \checkmark  \\
High-school FE        &         \checkmark   &         \checkmark   &         \checkmark   &         \checkmark &         \checkmark  &         \checkmark &         \checkmark  \\
\hline\hline
\multicolumn{8}{l}{\footnotesize Standard errors in parentheses}\\
\multicolumn{8}{l}{\footnotesize  \sym{*} \(p<0.10\), \sym{**} \(p<0.05\), \sym{***} \(p<0.01\)}\\
\end{tabular}
\label{S10_Table}
\begin{flushleft}Note: This table distinguishes schools by type and income level.Authors' own elaboration. Data employed originally comes from the Madrid City Council's census and the education authorities of the Region of Madrid. The authors' estimated high schools-betting houses yearly logged distances.
\end{flushleft}
\end{adjustwidth}
\end{table}

\paragraph*{S8 Fig.}
\label{S8_Fig}
{\bf Summary of the effect of increasing (reducing) distance to betting houses on educational achievement.} \\
Note: Authors' own elaboration. Data employed originally comes from the Madrid City Council's census and the education authorities of the Region of Madrid. The authors' estimated high schools-betting houses yearly logged distances.

\section*{Alternative explanation: compositional change}
If the decrease in educational achievement yield by betting houses would come from best students sorting out from affected high-schools, we should see exposed high-schools also reduced the number of students sitting in. We find no evidence suggesting the presence of a compositional change. 

\subsection*{Students sorting?}
\subsubsection*{Average effect on the number of students}
%\paragraph*{S11 Table.}
%\label{S11_Table}
%{\bf Compositional change, alternative explanation: Sorting. Betting houses on the number of students sitting in for the exam.}
\begin{table}[htbp!]\centering \footnotesize
	\def\sym#1{\ifmmode^{#1}\else\(^{#1}\)\fi}
	\caption{ Compositional change, alternative explanation: Sorting. Betting houses on the number of students sitting in for the exam.}
%	\begin{adjustbox}{width=.6\textwidth}
\begin{tabular}{l*{3}{c}}
	\hline\hline
	&\multicolumn{3}{c}{HS. no. of students sitting}\\
	&\multicolumn{3}{c}{ in for the exam}\\
	&\multicolumn{1}{c}{$t_{-1}$}&\multicolumn{1}{c}{$t_{0}$}&\multicolumn{1}{c}{$t_{+1}$}\\
	&\multicolumn{1}{c}{(1)}&\multicolumn{1}{c}{(2)}&\multicolumn{1}{c}{(3)}\\
	\hline
	HS at less than               &       0.705   &      -0.405   &       0.642   \\
	500m. to a Betting house &     (2.322)   &     (2.172)   &     (2.187)   \\
	\hline
	Observations        &         862   &         862   &         862   \\
	Year FE        &         \checkmark   &         \checkmark   &         \checkmark   \\
	High-school FE        &         \checkmark   &         \checkmark   &         \checkmark   \\
	\hline\hline
	\multicolumn{4}{l}{\footnotesize Standard errors in parentheses}\\
	\multicolumn{4}{l}{\footnotesize \sym{*} \(p<0.10\), \sym{**} \(p<0.05\), \sym{***} \(p<0.01\)}\\
\end{tabular}
\label{S11_Table}
\begin{flushleft}  
Note: Authors' own elaboration. Data employed originally comes from the Madrid City Council's census and the education authorities of the Region of Madrid.
\end{flushleft}%\end{adjustbox}
\end{table}

%\\ Note: Authors' own elaboration. Data employed originally comes from the Madrid City Council's census and the education authorities of the Region of Madrid.

We find no evidence suggesting the presence of sorting.

%\paragraph*{S12 Table.}
%\label{S12_Table}
%{\bf Compositional change, alternative explanation: Betting houses on the no. of students one year after BH opening, in $t_{+1}$.}
\begin{table}[htbp!]
\centering 
\begin{adjustwidth}{-2.25in}{0in} % Comment out/remove adjustwidth environment if table fits in text column.
	\def\sym#1{\ifmmode^{#1}\else\(^{#1}\)\fi}
	\caption{ Compositional change, alternative explanation: Betting houses on the no. of students one year after BH opening, in $t_{+1}$.}
%	\begin{adjustbox}{width=\textwidth}
		\begin{tabular}{l*{7}{c}}
			\hline\hline
			&\multicolumn{7}{c}{No. of students one year after opening, $t_{+1}$}\\
			& & & & & & & \\
			&\multicolumn{1}{c}{ATE}&\multicolumn{1}{c}{Public}&\multicolumn{1}{c}{Public in}&\multicolumn{1}{c}{Public in}&\multicolumn{1}{c}{Charter}&\multicolumn{1}{c}{Charter in}&\multicolumn{1}{c}{Charter in}\\
			&\multicolumn{1}{c}{}&\multicolumn{1}{c}{only}&\multicolumn{1}{c}{low income}&\multicolumn{1}{c}{high income}&\multicolumn{1}{c}{only}&\multicolumn{1}{c}{low income}&\multicolumn{1}{c}{high income}\\
			&\multicolumn{1}{c}{(1)}&\multicolumn{1}{c}{(2)}&\multicolumn{1}{c}{(3)}&\multicolumn{1}{c}{(4)}&\multicolumn{1}{c}{(5)}&\multicolumn{1}{c}{(6)}&\multicolumn{1}{c}{(7)}\\
\hline
HS at less than               &       0.642   &       1.890   &      -0.786   &       9.528   &      -0.320   &       0.788   &      -2.907   \\
500m. to a Betting house &     (2.187)   &     (3.914)   &     (4.435)   &     (8.297)   &     (2.628)   &     (2.804)   &     (6.655)   \\
\hline
Observations        &         862   &         282   &         202   &          80   &         580   &         291   &         289   \\
			Year FE        &         \checkmark   &         \checkmark   &         \checkmark   &         \checkmark   &         \checkmark  &         \checkmark  &         \checkmark  \\
High-school FE        &         \checkmark   &         \checkmark   &         \checkmark   &         \checkmark &         \checkmark  &         \checkmark &         \checkmark  \\
\hline\hline
\multicolumn{8}{l}{\footnotesize Standard errors in parentheses}\\
\multicolumn{8}{l}{\footnotesize  \sym{*} \(p<0.10\), \sym{**} \(p<0.05\), \sym{***} \(p<0.01\)}\\
\end{tabular}
\label{S12_Table}
\begin{flushleft}  
Note: This table distinguishes schools by type and income level. Authors' own elaboration. Data employed originally comes from the Madrid City Council's census and the education authorities of the Region of Madrid.
\end{flushleft}%\end{adjustbox}
\end{adjustwidth}%\end{adjustbox}
\end{table}

%\\\noindent Note: This table distinguishes schools by type and income level. Authors' own elaboration. Data employed originally comes from the Madrid City Council's census and the education authorities of the Region of Madrid.

%\paragraph*{S13 Table.}
%\label{S13_Table}
%{\bf Compositional change, alternative explanation. Betting houses on the no. of students one year after BH opening, in $t_{0}$.}
\begin{table}[htbp!]
\centering 
\begin{adjustwidth}{-2.25in}{0in} % Comment out/remove adjustwidth environment if table fits in text column.
	\def\sym#1{\ifmmode^{#1}\else\(^{#1}\)\fi}
	\caption{Compositional change, alternative explanation. Betting houses on the no. of students one year after BH opening, in $t_{0}$.}
%\begin{adjustbox}{width=\textwidth}
		\begin{tabular}{l*{7}{c}}
			\hline\hline
			&\multicolumn{7}{c}{No. of students in BH's opening year, $t_{0}$}\\
			& & & & & & & \\
			&\multicolumn{1}{c}{ATE}&\multicolumn{1}{c}{Public}&\multicolumn{1}{c}{Public in}&\multicolumn{1}{c}{Public in}&\multicolumn{1}{c}{Charter}&\multicolumn{1}{c}{Charter in}&\multicolumn{1}{c}{Charter in}\\
			&\multicolumn{1}{c}{}&\multicolumn{1}{c}{only}&\multicolumn{1}{c}{low income}&\multicolumn{1}{c}{high income}&\multicolumn{1}{c}{only}&\multicolumn{1}{c}{low income}&\multicolumn{1}{c}{high income}\\
			&\multicolumn{1}{c}{(1)}&\multicolumn{1}{c}{(2)}&\multicolumn{1}{c}{(3)}&\multicolumn{1}{c}{(4)}&\multicolumn{1}{c}{(5)}&\multicolumn{1}{c}{(6)}&\multicolumn{1}{c}{(7)}\\
	\hline
HS at less than               &      -0.405   &       1.870   &       0.771   &       7.211   &      -2.373   &      -2.301   &           0   \\
500m. to a Betting house &     (2.172)   &     (3.974)   &     (4.101)   &     (12.18)   &     (2.559)   &     (2.510)   &         (.)   \\
\hline
Observations        &         862   &         282   &         202   &          80   &         580   &         291   &         289   \\
			Year FE        &         \checkmark   &         \checkmark   &         \checkmark   &         \checkmark   &         \checkmark  &         \checkmark  &         \checkmark  \\
High-school FE        &         \checkmark   &         \checkmark   &         \checkmark   &         \checkmark &         \checkmark  &         \checkmark &         \checkmark  \\
\hline\hline
\multicolumn{8}{l}{\footnotesize Standard errors in parentheses}\\
\multicolumn{8}{l}{\footnotesize  \sym{*} \(p<0.10\), \sym{**} \(p<0.05\), \sym{***} \(p<0.01\)}\\
\end{tabular}
\label{S13_Table}
% \end{adjustbox}
\begin{flushleft} Note: This table distinguishes schools by type and income level. Authors' own elaboration. Data employed originally comes from the Madrid City Council's census and the education authorities of the Region of Madrid.
\end{flushleft}
\end{adjustwidth}
\end{table}

%\paragraph*{S14 Table.}
\begin{table}[htbp!]
\centering 
	\begin{adjustwidth}{-2.25in}{0in} % Comment out/remove adjustwidth environment if table fits in text column.
	\def\sym#1{\ifmmode^{#1}\else\(^{#1}\)\fi}
	\caption{Compositional change, alternative explanation. Betting houses on the no. of students one year after BH opening, in $t_{-1}$.}
		\begin{tabular}{l*{7}{c}}
			\hline\hline
			&\multicolumn{7}{c}{No. of students before BH's opening year, $t_{-1}$}\\
			& & & & & & & \\
			&\multicolumn{1}{c}{ATE}&\multicolumn{1}{c}{Public}&\multicolumn{1}{c}{Public in}&\multicolumn{1}{c}{Public in}&\multicolumn{1}{c}{Charter}&\multicolumn{1}{c}{Charter in}&\multicolumn{1}{c}{Charter in}\\
			&\multicolumn{1}{c}{}&\multicolumn{1}{c}{only}&\multicolumn{1}{c}{low income}&\multicolumn{1}{c}{high income}&\multicolumn{1}{c}{only}&\multicolumn{1}{c}{low income}&\multicolumn{1}{c}{high income}\\
			&\multicolumn{1}{c}{(1)}&\multicolumn{1}{c}{(2)}&\multicolumn{1}{c}{(3)}&\multicolumn{1}{c}{(4)}&\multicolumn{1}{c}{(5)}&\multicolumn{1}{c}{(6)}&\multicolumn{1}{c}{(7)}\\
			\hline
HS at less than               &       0.705   &       4.990   &       4.413   &       8.807   &      -1.551   &      -3.035   &       2.004   \\
500m. to a Betting house &     (2.322)   &     (4.785)   &     (4.954)   &     (14.06)   &     (2.529)   &     (2.797)   &     (5.471)   \\
\hline
Observations        &         862   &         282   &         202   &          80   &         580   &         291   &         289   \\
			Year FE        &         \checkmark   &         \checkmark   &         \checkmark   &         \checkmark   &         \checkmark  &         \checkmark  &         \checkmark  \\
High-school FE        &         \checkmark   &         \checkmark   &         \checkmark   &         \checkmark &         \checkmark  &         \checkmark &         \checkmark  \\
\hline\hline
\multicolumn{8}{l}{\footnotesize Standard errors in parentheses}\\
\multicolumn{8}{l}{\footnotesize  \sym{*} \(p<0.10\), \sym{**} \(p<0.05\), \sym{***} \(p<0.01\)}\\
\end{tabular}
\label{S14_Table}
\begin{flushleft} Note:  This table distinguishes schools by type and income level. Authors' own elaboration. Data employed originally comes from the Madrid City Council's census and the education authorities of the Region of Madrid.
\end{flushleft}
\end{adjustwidth}
\end{table}

\paragraph*{S9 Fig.}
\label{S9_Fig}
{\bf Summary of the compositional effect of betting houses.}
Note: Authors' own elaboration. Data employed originally comes from the Madrid City Council's census and the education authorities of the Region of Madrid.
\subsection*{Degrading neighborhoods in the short-run?}

We remain agnostic about the medium and long-run effect of betting houses on rental prices and the value of neighborhoods. Nevertheless, using rent prices data extracted from open access records---``Renta mensual de la vivienda en alquiler (euros/m2 construido) por Distrito y por Trimestre''---, we do not find such an impact in the short-run. 

%\paragraph*{S15 Table.}
%\label{S15_Table}
%{\bf Compositional change. Betting houses on district rent prices in euros/m2, in $t_{+1}$.} This table distinguishes schools by type and income level.\\
\begin{table}[htbp!]
\centering
	\begin{adjustwidth}{-2.25in}{0in} % Comment out/remove adjustwidth environment if table fits in text column.
	\def\sym#1{\ifmmode^{#1}\else\(^{#1}\)\fi}
	\caption{ Compositional change. Betting houses on district rent prices in euros/m2, in $t_{+1}$.}
		\begin{tabular}{l*{7}{c}}
			\hline\hline
			&\multicolumn{7}{c}{District rent prices in euros/m2, $t_{+1}$}\\
			& & & & & & & \\
			&\multicolumn{1}{c}{ATE}&\multicolumn{1}{c}{Public}&\multicolumn{1}{c}{Public in}&\multicolumn{1}{c}{Public in}&\multicolumn{1}{c}{Charter}&\multicolumn{1}{c}{Charter in}&\multicolumn{1}{c}{Charter in}\\
			&\multicolumn{1}{c}{}&\multicolumn{1}{c}{only}&\multicolumn{1}{c}{low income}&\multicolumn{1}{c}{high income}&\multicolumn{1}{c}{only}&\multicolumn{1}{c}{low income}&\multicolumn{1}{c}{high income}\\
			&\multicolumn{1}{c}{(1)}&\multicolumn{1}{c}{(2)}&\multicolumn{1}{c}{(3)}&\multicolumn{1}{c}{(4)}&\multicolumn{1}{c}{(5)}&\multicolumn{1}{c}{(6)}&\multicolumn{1}{c}{(7)}\\
			\hline
HS (in districts) at less than               &      5.29   &      -16.97   &       -48.41   &      78.59   &      23.37   &       5.69   &      97.03*   \\
500m. to a Betting house &     (17.917)   &     (26.90)   &     (31.44)   &     (51.365)   &     (24.18)   &     (26.62)   &     (58.04)   \\
\hline
Observations        &         960   &         356   &         256   &         100   &         604   &         304   &         300   \\
			Year FE        &         \checkmark   &         \checkmark   &         \checkmark   &         \checkmark   &         \checkmark  &         \checkmark  &         \checkmark  \\
High-school FE        &         \checkmark   &         \checkmark   &         \checkmark   &         \checkmark &         \checkmark  &         \checkmark &         \checkmark  \\
\hline\hline
\multicolumn{8}{l}{\footnotesize Standard errors in parentheses}\\
\multicolumn{8}{l}{\footnotesize  \sym{*} \(p<0.10\), \sym{**} \(p<0.05\), \sym{***} \(p<0.01\)}
\end{tabular}
\label{S15_Table}
\begin{flushleft}
Note: Authors' own elaboration. Data employed originally comes from the Madrid City Council's census and the education authorities of the Region of Madrid. The authors also extracted the data on rent prices from Madrid open access records, ``Renta mensual de la vivienda en alquiler (€/m2 construido) por Distrito y por Trimestre''.
\end{flushleft}
\end{adjustwidth}% Comment out/remove adjustwidth environment if table fits in text column.
\end{table} 

%\\\noindent

%\paragraph*{S16 Table.}
%\label{S16_Table}
%{\bf Compositional change. Betting houses on district rent prices in euros/m2, in $t_{0}$.} 
\begin{table}[htbp!]
\centering 	
	\begin{adjustwidth}{-2.25in}{0in}
\def\sym#1{\ifmmode^{#1}\else\(^{#1}\)\fi}
	\caption{Compositional change. Betting houses on district rent prices in euros/m2, in the opening year, $t_{0}$.}
		\begin{tabular}{l*{7}{c}}
			\hline\hline
			&\multicolumn{7}{c}{District rent prices in euros/m2, $t_{0}$}\\
			& & & & & & & \\
			&\multicolumn{1}{c}{ATE}&\multicolumn{1}{c}{Public}&\multicolumn{1}{c}{Public in}&\multicolumn{1}{c}{Public in}&\multicolumn{1}{c}{Charter}&\multicolumn{1}{c}{Charter in}&\multicolumn{1}{c}{Charter in}\\
			&\multicolumn{1}{c}{}&\multicolumn{1}{c}{only}&\multicolumn{1}{c}{low income}&\multicolumn{1}{c}{high income}&\multicolumn{1}{c}{only}&\multicolumn{1}{c}{low income}&\multicolumn{1}{c}{high income}\\
			&\multicolumn{1}{c}{(1)}&\multicolumn{1}{c}{(2)}&\multicolumn{1}{c}{(3)}&\multicolumn{1}{c}{(4)}&\multicolumn{1}{c}{(5)}&\multicolumn{1}{c}{(6)}&\multicolumn{1}{c}{(7)}\\
			\hline
HS (in districts) at less than                &       5.927   &      -3.376   &      -8.618   &       59.17   &       14.78   &       22.43   &           0   \\
500m. to a Betting house &     (17.68)   &     (26.92)   &     (29.02)   &     (76.15)   &     (23.58)   &     (23.81)   &         (.)   \\
\hline
Observations        &         960   &         356   &         256   &         100   &         604   &         304   &         300   \\
			Year FE        &         \checkmark   &         \checkmark   &         \checkmark   &         \checkmark   &         \checkmark  &         \checkmark  &         \checkmark  \\
High-school FE        &         \checkmark   &         \checkmark   &         \checkmark   &         \checkmark &         \checkmark  &         \checkmark &         \checkmark  \\
\hline\hline
\multicolumn{8}{l}{\footnotesize Standard errors in parentheses}\\
\multicolumn{8}{l}{\footnotesize  \sym{*} \(p<0.10\), \sym{**} \(p<0.05\), \sym{***} \(p<0.01\)}\\
\end{tabular}
\label{S16_Table}
\begin{flushleft}
Note: This table distinguishes schools by type and income level. Authors' own elaboration. Data employed originally comes from the Madrid City Council's census and the education authorities of the Region of Madrid. The authors also extracted the data on rent prices from Madrid open access records, ``Renta mensual de la vivienda en alquiler (€/m2 construido) por Distrito y por Trimestre''.
\end{flushleft}
\end{adjustwidth}
\end{table} 
%\\ \noindent 

%\paragraph*{S17 Table.}
%\label{S17_Table}
%{\bf Compositional change. Betting houses on district rent prices in euros/m2, in $t_{-1}$.} 

\begin{table}[htbp!]\centering
	\def\sym#1{\ifmmode^{#1}\else\(^{#1}\)\fi}
	\caption{Compositional change. Betting houses on district rent prices in euros/m2, in the opening year, $t_{-1}$.}
	\begin{adjustwidth}{-2.25in}{0in}
		\begin{tabular}{l*{7}{c}}
			\hline\hline
			&\multicolumn{7}{c}{District rent prices in euros/m2, $t_{-1}$}\\
			& & & & & & & \\
			&\multicolumn{1}{c}{ATE}&\multicolumn{1}{c}{Public}&\multicolumn{1}{c}{Public in}&\multicolumn{1}{c}{Public in}&\multicolumn{1}{c}{Charter}&\multicolumn{1}{c}{Charter in}&\multicolumn{1}{c}{Charter in}\\
			&\multicolumn{1}{c}{}&\multicolumn{1}{c}{only}&\multicolumn{1}{c}{low income}&\multicolumn{1}{c}{high income}&\multicolumn{1}{c}{only}&\multicolumn{1}{c}{low income}&\multicolumn{1}{c}{high income}\\
			&\multicolumn{1}{c}{(1)}&\multicolumn{1}{c}{(2)}&\multicolumn{1}{c}{(3)}&\multicolumn{1}{c}{(4)}&\multicolumn{1}{c}{(5)}&\multicolumn{1}{c}{(6)}&\multicolumn{1}{c}{(7)}\\
			\hline
HS (in districts) at less than               &      -15.38   &      -10.19   &       2.747   &      -71.11   &      -17.91   &       10.24   &      -63.80   \\
500m. to a Betting house &     (18.54)   &     (30.49)   &     (32.73)   &     (87.90)   &     (23.28)   &     (26.62)   &     (47.83)   \\
\hline
Observations        &         960   &         356   &         256   &         100   &         604   &         304   &         300   \\
			Year FE        &         \checkmark   &         \checkmark   &         \checkmark   &         \checkmark   &         \checkmark  &         \checkmark  &         \checkmark  \\
High-school FE        &         \checkmark   &         \checkmark   &         \checkmark   &         \checkmark &         \checkmark  &         \checkmark &         \checkmark  \\
\hline\hline
\multicolumn{8}{l}{\footnotesize Standard errors in parentheses}\\
\multicolumn{8}{l}{\footnotesize  \sym{*} \(p<0.10\), \sym{**} \(p<0.05\), \sym{***} \(p<0.01\)}\\
\end{tabular}
\label{S17_Table}
\begin{flushleft}
Note: This table distinguishes schools by type and income level. Authors' own elaboration. Data employed originally comes from the Madrid City Council's census and the education authorities of the Region of Madrid. The authors also extracted the data on rent prices from Madrid open access records, ``Renta mensual de la vivienda en alquiler (€/m2 construido) por Distrito y por Trimestre''.
\end{flushleft}
\end{adjustwidth}
\end{table} 

\paragraph*{S10 Fig.}
\label{S10_Fig}
{\bf Short-term effect of betting houses on rental prices.}

\section*{Placebo test: Starbucks}
To confirm it is the wrong nature of the leisure model accompanying betting houses, we replicate our analysis using a different store symbolizing a less invasive and negative leisure model: café places. More specifically, we take advantage of the contemporaneous spread of Starbucks cafés in Madrid during 2010-2015, to evaluate the effect of a non-negative leisure model on high-schools achievement. To do so, we gathered information on Starbucks openings and location from the Madrid City Council's census. Accessible at \url{datos.madrid.es}.As expected, we find no evidence supporting that Starbucks hampen educational achievement.

\paragraph*{S11 Fig.}
\label{S11_Fig}
{\bf Placebo test: Distance to Starbucks.} Association between distance to Starbucks coffee shops and educational achievement. Distance is computed in log meters. \\\noindent Note: Authors gathered the information about Starbucks openings and location from the Madrid City Council's census. Accessible at \url{datos.madrid.es}. The authors estimated its distance to high schools.

%\paragraph*{S18 Table.}
%{\bf .}
 \begin{table}[htbp!]
 \centering 
  	\def\sym#1{\ifmmode^{#1}\else\(^{#1}\)\fi}
 	\caption{Placebo test. Starbucks' openings at less than 500m.}
 	\begin{adjustwidth}{-2.25in}{0in}
\begin{tabular}{l*{6}{c}}
	\hline\hline
	&\multicolumn{6}{c}{Educational achievement}\\
	
	&\multicolumn{1}{c}{ATE}&\multicolumn{1}{c}{Low income}&\multicolumn{1}{c}{High income}&\multicolumn{1}{c}{ATE}&\multicolumn{1}{c}{Low income}&\multicolumn{1}{c}{High income}\\
	
	&\multicolumn{1}{c}{(1)}&\multicolumn{1}{c}{(2)}&\multicolumn{1}{c}{(3)}&\multicolumn{1}{c}{(4)}&\multicolumn{1}{c}{(5)}&\multicolumn{1}{c}{(6)}\\
	\hline
	HS at less than                &       0.201   &      -0.424   &       0.531   &               &               &               \\
	500m. to a Starbucks                    &     (0.296)   &     (0.549)   &     (0.325)   &               &               &               \\
	[1em]
	Logged distance to  &               &               &               &      0.010   &     -0.048   &       0.177   \\
	the closest Starbucks                   &               &               &               &     (0.104)   &     (0.132)   &     (0.177)   \\
	\hline
	Observations        &         691   &         397   &         294   &         691   &         397   &         294   \\
	High-school FE        &         \checkmark   &         \checkmark   &         \checkmark   &         \checkmark   &         \checkmark   &         \checkmark   \\
	Year FE        &         \checkmark   &         \checkmark   &         \checkmark   &         \checkmark   &         \checkmark   &         \checkmark   \\
	\hline\hline
	\multicolumn{7}{l}{\footnotesize Standard errors in parentheses}\\
	\multicolumn{7}{l}{\footnotesize  \sym{*} \(p<0.10\), \sym{**} \(p<0.05\), \sym{***} \(p<0.01\)}\\
\end{tabular}
\label{S18_Table}
\begin{flushleft}
Note: Starbucks'   openings on high-schools' educational achievement. Authors gathered the information about Starbucks openings and location from the Madrid City Council's census. Accessible at \url{datos.madrid.es}. The authors estimated its distance to high schools.
\end{flushleft}
\end{adjustwidth}
\end{table}
%\\ \noindent Note: Starbucks'   openings on high-schools' educational achievement. Authors gathered the information about Starbucks openings and location from the Madrid City Council's census. Accessible at \url{datos.madrid.es}. The authors estimated its distance to high schools.


\paragraph*{S12 Fig.}
\label{S12_Fig}
{\bf Placebo test. Starbucks' openings at less than 500m.} Effect of Starbucks' openings on educational achievement.\\\noindent Note: Authors gathered the information about Starbucks openings and location from the Madrid City Council's census. Accessible at \url{datos.madrid.es}. The authors estimated its distance to high schools.


\section*{Robustness checks}

\subsection*{Callaway-Sant'Anna Methodology}
We replicated the two main models---both using the average grade and the number of high-school students sitting in, employing the Callaway and Sant'Anna (2020) estimator for staggered difference-in-differences designs.\\
%This estimator  Other two-way fixed methods rely on the assumption that treatment adoption date is fully randomized, this methodology only relies on the parallel trend assumption, making these estimates more credible.

\paragraph*{S13 Fig.}
\label{S13_Fig}
{\bf Main effect. Effect of BH openings on HS average grade using the Callaway-Sant'Anna estimator.} \\ \noindent Note: Authors' own elaboration. Data employed originally comes from the Madrid City Council's census and the education authorities of the Region of Madrid.
\paragraph*{S14 Fig.}
\label{S14_Fig}
{\bf Compositional change. Effect of BH openings on the number of students using the Callaway-Sant'Anna estimator.} 
 \\ \noindent Note: Authors' own elaboration. Data employed originally comes from the Madrid City Council's census and the education authorities of the Region of Madrid.

\paragraph*{S15 Fig.}
\label{S15_Fig}
{\bf Differential effect of betting house on public compared to charter high schools.} 
 \\ \noindent Note: Authors' own elaboration. Data employed originally comes from the Madrid City Council's census and the education authorities of the Region of Madrid.

\subsection*{Is it really about proximity?}

%\paragraph*{S19 Table.}
%\label{S19_Table}
%{\bf Effect of distance to the closest betting house on academic achievement, in two different levels.}
	\begin{table}[hbtp!]
	\centering
	\caption{Effect of distance to the closest betting house on academic achievement, in two different levels}
	\begin{tabular}{l*{1}{c}}
		\hline\hline
		& \textit{Avg. Grade at Exam}\\
		
		Betting houses      &\multicolumn{1}{c}{to Access University}\\
		
		on public schools                &\multicolumn{1}{c}{(1)}\\
		\hline
		Less than 500m          &       -0.507***  \\
		&     (0.153)   \\
		Less than 200m   &    -0.515\\
		&       (0.487)   \\
		Constant      &     6.279***\\
		&     (0.0351)   \\
		\hline
		Observations        &         922   \\
		Year FE        &            \checkmark   \\
		School FE        &       \checkmark   \\
		\hline\hline
%		\multicolumn{2}{l}{\footnotesize Std. errors in parentheses. \sym{*} \(p<0.10\), \sym{**} \(p<0.05\), \sym{***} \(p<0.01\)}\\
	\end{tabular}
\label{S19_Table}
\begin{flushleft}
	Note: Authors' own elaboration. Data employed originally comes from the Madrid City Council's census and the education authorities of the Region of Madrid.
\end{flushleft}

\end{table} 
%\bibliography{library.bib}

\bibliographystyle{plos2015.bst}
\end{document}
